# Supplementary material for: Tobacco Smoke Exposure and Urinary Cadmium in Women from Northern Mexico
Source: Int J Environ Res Public Health. 2021 Nov 29;18(23):12581. doi: 10.3390/ijerph182312581 (PMC8656637; doi:10.3390/ijerph182312581)
Supplement: Supplementary file 1 [file ijerph-18-12581-s001.zip]

Archive with 1 entries (1 files):
- ijerph-1418871-supplementary.pdf
